# Supplementary material for: Computational and Experimental Studies on the α-Functionalization of Ketones Using Domino Reactions: A Strategy to Increase Chemoselectivity at the α-Carbon of Ketones
Source: Molecules. 2025 Feb 28;30(5):1114. doi: 10.3390/molecules30051114 (PMC11901711; doi:10.3390/molecules30051114)
Supplement: Supplementary file 1 [file molecules-30-01114-s001.zip]

Archive with 1 entries (1 files):
- molecules-3463707-supplementary.pdf
